# Supplementary material for: Uniformly shaped harmonization combines human transcriptomic data from different platforms while retaining their biological properties and differential gene expression patterns
Source: Front Mol Biosci. 2023 Sep 6;10:1237129. doi: 10.3389/fmolb.2023.1237129 (PMC10511763; doi:10.3389/fmolb.2023.1237129)
Supplement: Supplementary file 2 [file DataSheet7.xlsx]

## Sheet: PAL_QN_OO
Gene

## Sheet: PAL_QN_OG
Gene

## Sheet: PAL_Sh1_OO
Gene

## Sheet: PAL_Sh1_OG
Gene

## Sheet: PAL_Sh2PBR_OO
Gene

## Sheet: PAL_Sh2PBR_OG
Gene

## Sheet: PAL_Sh2QBR_OO
Gene

## Sheet: PAL_Sh2QBR_OG
Gene

## Sheet: PAL_Sh2RBR_OO
Gene

## Sheet: PAL_Sh2RBR_OG
Gene

[truncated: 10 more sheets: BES_QN_OO, BES_QN_OG, BES_Sh1_OO, BES_Sh1_OG, BES_Sh2PBR_OO, BES_Sh2PBR_OG, BES_Sh2QBR_OO, BES_Sh2QBR_OG, BES_Sh2RBR_OO, BES_Sh2RBR_OG]
