# Supplementary material for: Uniformly shaped harmonization combines human transcriptomic data from different platforms while retaining their biological properties and differential gene expression patterns
Source: Front Mol Biosci. 2023 Sep 6;10:1237129. doi: 10.3389/fmolb.2023.1237129 (PMC10511763; doi:10.3389/fmolb.2023.1237129)
Supplement: Supplementary file 3 [file DataSheet4.xlsx]

## Sheet: Genes
SYMBOL

## Sheet: Balanced TCGA 826 1.4
surv_pw

## Sheet: Biocarta 1.123
surv_pw

## Sheet: KEGG Adjusted 1.123
surv_pw

## Sheet: Metabolism 1.123
surv_pw

## Sheet: NCI 1.123
surv_pw

## Sheet: Qiagen 1.123
surv_pw

## Sheet: Reactome 1.123
surv_pw
