# Supplementary material for: Uniformly shaped harmonization combines human transcriptomic data from different platforms while retaining their biological properties and differential gene expression patterns
Source: Front Mol Biosci. 2023 Sep 6;10:1237129. doi: 10.3389/fmolb.2023.1237129 (PMC10511763; doi:10.3389/fmolb.2023.1237129)
Supplement: Supplementary file 7 [file DataSheet10.xlsx]

## Sheet: QN_HER2_vs_Hormonal
Genes

## Sheet: DESeq2_HER2_vs_Hormonal
Genes

## Sheet: Sh1_HER2_vs_Hormonal
Genes

## Sheet: Sh2PBR_HER2_vs_Hormonal
Genes

## Sheet: Sh2QBR_HER2_vs_Hormonal
Genes

## Sheet: Sh2RBR_HER2_vs_Hormonal
Genes

## Sheet: QN_Triple_negative_vs_HER2
Genes

## Sheet: DESeq2_Triple_negative_vs_HER2
Genes

## Sheet: Sh1_Triple_negative_vs_HER2
Genes

## Sheet: Sh2PBR_Triple_negative_vs_HER2
Genes

[truncated: 2 more sheets: Sh2QBR_Triple_negative_vs_HER2, Sh2RBR_Triple_negative_vs_HER2]
