# Supplementary material for: Uniformly shaped harmonization combines human transcriptomic data from different platforms while retaining their biological properties and differential gene expression patterns
Source: Front Mol Biosci. 2023 Sep 6;10:1237129. doi: 10.3389/fmolb.2023.1237129 (PMC10511763; doi:10.3389/fmolb.2023.1237129)
Supplement: Supplementary file 9 [file Table1.csv]

SYMBOL	chr
ABCB7	X
ABCD1	X
ACOT9	X
AIFM1	X
AKAP17A	X
ALG13	X
AMMECR1	X
AMOT	X
AP1S2	X
APEX2	X
APOO	X
APOOL	X
AR	X
ARAF	X
ARHGAP4	X
ARHGAP6	X
ARHGEF6	X
ARHGEF9	X
ARMCX1	X
ARMCX2	X
ARMCX3	X
ARMCX4	X
ARMCX5	X
ARSD	X
ASMTL	X
ATG4A	X
ATP6AP1	X
ATP6AP2	X
ATP7A	X
ATRX	X
BCAP31	X
BCOR	X
BCORL1	X
BEX4	X
BGN	X
BRCC3	X
BTK	X
C1GALT1C1	X
CA5B	X
CASK	X
CCDC22	X
CD99	X
CDK16	X
CETN2	X
CFP	X
CHM	X
CHRDL1	X
CHST7	X
CLCN5	X
CLIC2	X
CNKSR2	X
COX7B	X
CSTF2	X
CTPS2	X
CUL4B	X
DDX3X	X
DDX3Y	Y
DIAPH2	X
DKC1	X
DLG3	X
DMD	X
DNASE1L1	X
DYNLT3	X
EBP	X
EFNB1	X
EIF1AX	X
ELF4	X
ELK1	X
EMD	X
ENOX2	X
F8	X
FAM120C	X
FAM3A	X
FAM50A	X
FGD1	X
FHL1	X
FMR1	X
FOXO4	X
FTSJ1	X
G6PD	X
GDI1	X
GEMIN8	X
GK	X
GLA	X
GNL3L	X
GPC4	X
GPKOW	X
GPM6B	X
GPRASP1	X
GSPT2	X
GTPBP6	X
HAUS7	X
HCCS	X
HCFC1	X
HDAC6	X
HEPH	X
HMGB3	X
HMGN5	X
HPRT1	X
HSD17B10	X
HTATSF1	X
HUWE1	X
IDH3G	X
IDS	X
IGBP1	X
IL13RA1	X
IL2RG	X
IL3RA	X
IQSEC2	X
IRAK1	X
ITGB1BP2	X
ITM2A	X
KCND1	X
KDM5C	X
KDM6A	X
KLF8	X
KRBOX4	X
LAGE3	X
LAMP2	X
LAS1L	X
LDOC1	X
LONRF3	X
MAGED1	X
MAGED2	X
MAGEH1	X
MAGT1	X
MAMLD1	X
MAOA	X
MAOB	X
MAP7D3	X
MBNL3	X
MBTPS2	X
MCTS1	X
MECP2	X
MED12	X
MED14	X
MID1IP1	X
MID2	X
MORC4	X
MORF4L2	X
MOSPD1	X
MOSPD2	X
MPP1	X
MSL3	X
MSN	X
MTCP1	X
MTM1	X
MTMR1	X
NAA10	X
NAP1L2	X
NDUFA1	X
NDUFB11	X
NKRF	X
NLGN3	X
NONO	X
NSDHL	X
NXT2	X
OCRL	X
OFD1	X
OGT	X
PDHA1	X
PDK3	X
PFKFB1	X
PGK1	X
PGRMC1	X
PHF8	X
PHKA2	X
PIGA	X
PIM2	X
PIN4	X
PIR	X
PJA1	X
PLCXD1	X
PLP2	X
PLS3	X
PLXNA3	X
PLXNB3	X
PNMA3	X
PNPLA4	X
POLA1	X
PORCN	X
PPP2R3B	X
PQBP1	X
PRAF2	X
PRDX4	X
PRICKLE3	X
PRKX	X
PRPS1	X
PRPS2	X
PSMD10	X
RAB9A	X
RAI2	X
RAP2C	X
RBBP7	X
RBM10	X
RBM3	X
RBM41	X
RBMX2	X
RENBP	X
REPS2	X
RGN	X
RLIM	X
RNF113A	X
RP2	X
RPGR	X
RPL10	X
RPS6KA3	X
RRAGB	X
SASH3	X
SAT1	X
SCML1	X
SCML2	X
SH3BGRL	X
SLC10A3	X
SLC25A14	X
SLC25A5	X
SLC25A6	X
SLC35A2	X
SLC6A8	X
SLC9A6	X
SLC9A7	X
SMC1A	X
SRPK3	X
SSR4	X
STAG2	X
STARD8	X
STS	X
SUV39H1	X
SYN1	X
SYP	X
TAF1	X
TAF9B	X
TBL1X	X
TCEAL1	X
TCEAL4	X
TENM1	X
TFE3	X
THOC2	X
TIMM17B	X
TIMM8A	X
TIMP1	X
TMEM187	X
TMEM47	X
TRAPPC2	X
TRMT2B	X
TRO	X
TSC22D3	X
TSPAN7	X
TSPYL2	X
TSR2	X
TXLNG	X
UBA1	X
UBE2A	X
UBL4A	X
UBQLN2	X
UPF3B	X
USP11	X
USP9X	X
UTP14A	X
UXT	X
VAMP7	X
VBP1	X
VSIG4	X
WAS	X
WDR13	X
WDR44	X
WDR45	X
WWC3	X
XIAP	X
XK	X
YIPF6	X
ZBED1	X
ZBTB33	X
ZC4H2	X
ZFX	X
ZMYM3	X
ZNF185	X
ZNF41	X
ZNF674	X
ZNF711	X
ZNF75D	X
ZNF81	X
ZRSR2	X
ZXDA	X
ZXDB	X
