# Supplementary material for: Uniformly shaped harmonization combines human transcriptomic data from different platforms while retaining their biological properties and differential gene expression patterns
Source: Front Mol Biosci. 2023 Sep 6;10:1237129. doi: 10.3389/fmolb.2023.1237129 (PMC10511763; doi:10.3389/fmolb.2023.1237129)
Supplement: Supplementary file 10 [file DataSheet5.xlsx]

## Sheet: Non_affected
drug	drug_class	drug_type	Percentage of survived targets
Abemaciclib (LY2835219)	NIB	inhibitor	100
Abiraterone	ANTIHORMONE	inhibitor	100
Acalabrutinib	NIB	inhibitor	100
Acitretin	RETINOID	inhibitor	100
Afatinib	NIB	inhibitor	100
Aflibercept	VEGF_BLOCK	inhibitor	100
Alectinib	NIB	inhibitor	100
Alemtuzumab	MAB	inhibitor	100
Alitretinoin	RETINOID	inhibitor	100
Alpelisib	NIB	inhibitor	100
Apalutamide, ARN-509	ANTIHORMONE	inhibitor	100
Arsenic trioxide	NIB	inhibitor	100
Axitinib	NIB	inhibitor	100
Bendamustine	ALKYLATING	inhibitor	100
Bevacizumab	VEGF_BLOCK	inhibitor	100
Bexarotene	RETINOID	inhibitor	100
Bicalutamide	ANTIHORMONE	inhibitor	100
Binimetinib (MEK162)	NIB	inhibitor	100
Blinatumomab	KILLERMAB	inhibitor	100
Bortezomib	MIB	inhibitor	100
Bosutinib	NIB	inhibitor	100
Brigatinib	NIB	inhibitor	100
CYT387 (Momelotinib)	NIB	inhibitor	100
Carfilzomib	MIB	inhibitor	100
Carmustine	ALKYLATING	inhibitor	100
Ceritinib (Zykadia, LDK378)	NIB	inhibitor	100
Cetuximab	MAB	inhibitor	100
Claudiximab	MAB	inhibitor	100
Cobimetinib	NIB	inhibitor	100
Copanlisib	NIB	inhibitor	100
Cyproterone acetate	ANTIHORMONE	inhibitor	100
Dabrafenib	NIB_STAR	inhibitor	100
Dacomitinib	NIB	inhibitor	100
Daratumumab	KILLERMAB	inhibitor	100
Dasatinib	NIB	inhibitor	100
Dienogest	HORMONE	activator	100
Dovitinib	NIB	inhibitor	100
Duvelisib	NIB	inhibitor	100
Elotuzumab	MAB	inhibitor	100
Enasidenib	NIB	inhibitor	100
Encorafenib	NIB_STAR	inhibitor	100
Entrectinib	NIB_STAR	inhibitor	100
Enzalutamide	ANTIHORMONE	inhibitor	100
Erdafitinib	NIB	inhibitor	100
Erlotinib	NIB	inhibitor	100
Ethinylestradiol	HORMONE	activator	100
Everolimus	RAPALOGUES	inhibitor	100
Flavopiridol (Alvocidib)	NIB	inhibitor	100
Fluoxymesterone	HORMONE	activator	100
Flutamide	ANTIHORMONE	inhibitor	100
Ganetespib (STA-9090)	NIB	inhibitor	100
Gefitinib	NIB	inhibitor	100
Gemtuzumab	MAB	inhibitor	100
Gilteritinib	NIB_STAR	inhibitor	100
Glasdegib	NIB	inhibitor	100
Homoharringtonine (Omacetaxine mepesuccinate)	NIB	inhibitor	100
Ibritumomab tiuxetan	KILLERMAB	inhibitor	100
Ibrutinib	NIB	inhibitor	100
Idelalisib	NIB	inhibitor	100
Imatinib	NIB	inhibitor	100
Inotuzumab ozogamicin	KILLERMAB	inhibitor	100
Ipilimumab	IMMUNO_T_1_TYPE	inhibitor	100
Ivosidenib	NIB	inhibitor	100
Ixazomib (MLN9708)	MIB	inhibitor	100
Lapatinib	NIB	inhibitor	100
Larotrectinib	NIB_STAR	inhibitor	100
Lenvatinib	NIB	inhibitor	100
Levonorgestrel	HORMONE	activator	100
Lomustine	ALKYLATING	inhibitor	100
Lorlatinib	NIB	inhibitor	100
Masitinib	NIB	inhibitor	100
Medroxyprogesterone acetate (MPA)	HORMONE	activator	100
Megestrol	HORMONE	activator	100
Methyltestosterone	HORMONE	activator	100
Midostaurin	NIB	inhibitor	100
Mitotane	SOAT_INHIBITOR	inhibitor	100
Mogamulizumab	MAB	inhibitor	100
Moxetumomab pasudotox	KILLERMAB	inhibitor	100
Napabucasin	NIB	inhibitor	100
Necitumumab	MAB	inhibitor	100
Nilotinib	NIB	inhibitor	100
Nilutamide	ANTIHORMONE	inhibitor	100
Nimotuzumab	MAB	inhibitor	100
Nintedanib (BIBF 1120)	NIB	inhibitor	100
Niraparib	ANTI_PARP	inhibitor	100
Nivolumab (BMS-936558)	IMMUNO_T_1_TYPE	inhibitor	100
Obinutuzumab	KILLERMAB	inhibitor	100
Ofatumumab	KILLERMAB	inhibitor	100
Olaratumab	MAB	inhibitor	100
Osimertinib	NIB	inhibitor	100
Palbociclib	NIB	inhibitor	100
Panitumumab	MAB	inhibitor	100
Panobinostat	HDAC_INHIBITOR	inhibitor	100
Pazopanib	NIB	inhibitor	100
Pembrolizumab	IMMUNO_T_1_TYPE	inhibitor	100
Perifosine	NIB	inhibitor	100
Pertuzumab	MAB	inhibitor	100
Pomalidomide	NIB	inhibitor	100
Ponatinib	NIB	inhibitor	100
Ramucirumab (Cyramza)	MAB	inhibitor	100
Regorafenib	NIB	inhibitor	100
Ribociclib	NIB	inhibitor	100
Rigosertib	NIB	inhibitor	100
Rituximab	MAB	inhibitor	100
Romidepsin	HDAC_INHIBITOR	inhibitor	100
Ruxolitinib	NIB	inhibitor	100
Selumetinib	NIB	inhibitor	100
Siltuximab	MAB	inhibitor	100
Sirolimus	RAPALOGUES	inhibitor	100
Sonidegib (LDE225)	NIB	inhibitor	100
Sorafenib	NIB	inhibitor	100
Sunitinib	NIB	inhibitor	100
Talazoparib	ANTI_PARP	inhibitor	100
Tecemotide (Emepepimut-S, L-BLP25)	MAB	inhibitor	100
Temozolomide	ALKYLATING	inhibitor	100
Temsirolimus	RAPALOGUES	inhibitor	100
Thalidomide	NIB	inhibitor	100
Tivozanib	NIB	inhibitor	100
Tocilizumab	MAB	inhibitor	100
Toremifene	ANTIHORMONE	inhibitor	100
Trametinib (Mekinst)	NIB	inhibitor	100
Trastuzumab	MAB	inhibitor	100
Trebananib	NIB	inhibitor	100
Tretinoin	RETINOID	inhibitor	100
Vandetanib	NIB	inhibitor	100
Veliparib	ANTI_PARP	inhibitor	100
Vemurafenib	NIB_STAR	inhibitor	100
Venetoclax	NIB	inhibitor	100
Vismodegib	NIB	inhibitor	100

## Sheet: Affected
drug	drug_class	drug_type	Percentage of survived targets
Ado-Trastuzumab Emtansine	ANTITUBULIN	inhibitor	77.7777777777778
Anastrozole	ANTIHORMONE	inhibitor	0
Atezolizumab	IMMUNO_T_2_TYPE	inhibitor	0
Avelumab	IMMUNO_T_2_TYPE	inhibitor	0
Belinostat	HDAC_INHIBITOR	inhibitor	80
Brentuximab vedotin	ANTITUBULIN	inhibitor	72.2222222222222
Buserelin	HORMONE	activator	50
Cabazitaxel	ANTITUBULIN	inhibitor	80
Cabozantinib	NIB	inhibitor	66.6666666666667
Crizotinib	NIB	inhibitor	66.6666666666667
Degarelix	ANTIHORMONE	inhibitor	0
Denileukin diftitox (Ontac)	KILLERMAB	inhibitor	50
Denosumab	MAB	inhibitor	0
Docetaxel	ANTITUBULIN	inhibitor	77.7777777777778
Durvalumab	IMMUNO_T_2_TYPE	inhibitor	50
Enfortumab vedotin	ANTITUBULIN	inhibitor	72.2222222222222
Eribulin	ANTITUBULIN	inhibitor	80
Estramustine	HORMONE	activator	75
Exemestane	ANTIHORMONE	inhibitor	0
Foretinib	NIB	inhibitor	80
Fulvestrant	ANTIHORMONE	inhibitor	50
Goserelin	HORMONE	activator	50
Histrelin	HORMONE	activator	0
Ixabepilone	ANTITUBULIN	inhibitor	80
Lenalidomide	NIB	inhibitor	50
Letrozole	ANTIHORMONE	inhibitor	0
Leuprolide	HORMONE	activator	0
Olaparib	ANTI_PARP	inhibitor	75
Paclitaxel	ANTITUBULIN	inhibitor	77.7777777777778
Rucaparib	ANTI_PARP	inhibitor	60
Tamoxifen	ANTIHORMONE	inhibitor	50
Tivantinib	NIB	inhibitor	0
Triptorelin	HORMONE	activator	0
Vinblastine	ANTITUBULIN	inhibitor	76.4705882352941
Vincristine	ANTITUBULIN	inhibitor	76.4705882352941
Vindesine	ANTITUBULIN	inhibitor	76.4705882352941
Vinorelbine	ANTITUBULIN	inhibitor	75
Vorinostat	HDAC_INHIBITOR	inhibitor	87.5
